# Supplementary material for: Conversion of Polyethylene to High-Yield Fuel Oil at Low Temperatures and Atmospheric Initial Pressure
Source: Int J Environ Res Public Health. 2023 Feb 24;20(5):4048. doi: 10.3390/ijerph20054048 (PMC10001737; doi:10.3390/ijerph20054048)
Supplement: Supplementary file 1 [file ijerph-20-04048-s001.zip]

Archive with 1 entries (1 files):
- ijerph-2220616-supplementary.pdf
